# Supplementary material for: Characterization of key bacterial species in the Daphnia magna microbiota using shotgun metagenomics
Source: Sci Rep. 2020 Jan 20;10:652. doi: 10.1038/s41598-019-57367-x (PMC6971282; doi:10.1038/s41598-019-57367-x)
Supplement: Supplementary file 6 — Supplementary Dataset 5. [file 41598_2019_57367_MOESM6_ESM.xlsx]

## Sheet: Sheet1
Supplementary Table 5.
			KEGG ID	Module	Pathway Name	MAG
			M00307	Central carbohydrate metabolism	Pyruvate oxidation, pyruvate => acetyl-CoA	All
			M00009	Central carbohydrate metabolism	Citrate cycle (TCA cycle, Krebs cycle)	All
			M00010	Central carbohydrate metabolism	First carbon oxidation, oxaloacetate => 2-oxoglutarate	All
			M00011	Central carbohydrate metabolism	Citrate cycle, second carbon oxidation, 2-oxoglutarate => oxaloacetate	All
			M00005	Central carbohydrate metabolism	PRPP biosynthesis, ribose 5P => PRPP	All
			M00120	Cofactor and vitamin metabolism	Coenzyme A biosynthesis, pantothenate => CoA	All
			M00793	Polyketide sugar unit biosynthesis	dTDP-L-rhamnose biosynthesis	All
			M00250	ABC-2 type and other transport systems	Lipopolysaccharide transport system	All
			M00255	ABC-2 type and other transport systems	Lipoprotein-releasing system	All
			M00336	Bacterial secretion system	Twin-arginine translocation (Tat) system	All
			M00434	Two-component regulatory system	PhoR-PhoB (phosphate starvation response) two-component regulatory system	All
			M00045	Histidine metabolism	Histidine degradation, histidine => N-formiminoglutamate => glutamate	Limnohabitans sp. 1
			M00435	Mineral and organic ion transport system	Taurine transport system	Limnohabitans sp. 1
			M00193	Mineral and organic ion transport system	Putative spermidine/putrescine transport system	Limnohabitans sp. 1
			M00605	Saccharide, polyol, and lipid transport system	Glucose/mannose transport system	Limnohabitans sp. 1
			M00607	Saccharide, polyol, and lipid transport system	Glycerol transport system	Limnohabitans sp. 1
			M00008	Central carbohydrate metabolism	Entner-Doudoroff pathway, glucose-6P => glyceraldehyde-3P + pyruvate	Limnohabitans sp. 2
			M00192	Mineral and organic ion transport system	Putative thiamine transport system	Limnohabitans sp. 2
			M00259	ABC-2 type and other transport systems	Heme transport system	Limnohabitans sp. 2
			M00001	Central carbohydrate metabolism	Glycolysis (Embden-Meyerhof pathway), glucose => pyruvate	Pedobacter sp.
			M00854	Oher carbohydrate metabolism	Glycogen biosynthesis, glucose-1P => glycogen/starch	Pedobacter sp.
			M00026	Histidine metabolism	Histidine biosynthesis, PRPP => histidine	Pedobacter sp.
			M00096	Terpenoid backbone biosynthesis	C5 isoprenoid biosynthesis, non-mevalonate pathway	Pedobacter sp.
			M00364	Terpenoid backbone biosynthesis	C10-C20 isoprenoid biosynthesis, bacteria	Pedobacter sp.
			M00256	ABC-2 type and other transport systems	Cell division transport system	Pedobacter sp.
			M00707	Drug efflux transporter/pump	Multidrug resistance, MdlAB/SmdAB transporter	Pedobacter sp.
			M00595	Sulfur metabolism	Thiosulfate oxidation by SOX complex, thiosulfate => sulfate	Polaromonas sp.
			M00087	Fatty acid biosynthesis and degradation	beta-Oxidation	Polaromonas sp.
			M00020	Serine and threonine metabolism	Serine biosynthesis, glycerate-3P => serine	Polaromonas sp.
			M00125	Cofactor and vitamin metabolism	Riboflavin biosynthesis, GTP => riboflavin/FMN/FAD	Polaromonas sp.
			M00122	Cofactor and vitamin metabolism	Cobalamin biosynthesis, cobinamide => cobalamin	Polaromonas sp.
			M00436	Mineral and organic ion transport system	Sulfonate transport system	Polaromonas sp.
			M00669	Saccharide, polyol, and lipid transport system	gamma-Hexachlorocyclohexane transport system	Polaromonas sp.
			M00320	ABC-2 type and other transport systems	Lipopolysaccharide export system	Polaromonas sp.
			M00647	Drug efflux transporter/pump	Multidrug resistance, efflux pump AcrAB-TolC/SmeDEF	Polaromonas sp.
			M00339	Bacterial secretion system	RaxAB-RaxC type I secretion system	Polaromonas sp.
			M00454	Two-component regulatory system	KdpD-KdpE (potassium transport) two-component regulatory system	Polaromonas sp.
			M00493	Two-component regulatory system	AlgZ-AlgR (alginate production) two-component regulatory system	Polaromonas sp.
			M00501	Two-component regulatory system	PilS-PilR (type 4 fimbriae synthesis) two-component regulatory system	Polaromonas sp.
			M00632	Oher carbohydrate metabolism	Galactose degradation, Leloir pathway, galactose => alpha-D-glucose-1P	Unknown Burkholderiaceae
			M00549	Oher carbohydrate metabolism	Nucleotide sugar biosynthesis, glucose => UDP-glucose	Unknown Burkholderiaceae
			M00554	Oher carbohydrate metabolism	Nucleotide sugar biosynthesis, galactose => UDP-galactose	Unknown Burkholderiaceae
			M00579	Carbon fixation	Phosphate acetyltransferase-acetate kinase pathway, acetyl-CoA => acetate	Unknown Burkholderiaceae
			M00183	RNA polymerase	RNA polymerase, bacteria	Unknown Burkholderiaceae
			M00300	Mineral and organic ion transport system	Putrescine transport system	Unknown Burkholderiaceae
			M00209	Mineral and organic ion transport system	Osmoprotectant transport system	Unknown Burkholderiaceae
			M00214	Saccharide, polyol, and lipid transport system	Methyl-galactoside transport system	Unknown Burkholderiaceae
			M00204	Saccharide, polyol, and lipid transport system	Trehalose/maltose transport system	Unknown Burkholderiaceae
			M00325	Bacterial secretion system	alpha-Hemolysin/cyclolysin transport system	Unknown Burkholderiaceae
			M00333	Bacterial secretion system	Type IV secretion system	Unknown Burkholderiaceae
			M00449	Two-component regulatory system	CreC-CreB (phosphate regulation) two-component regulatory system	Unknown Burkholderiaceae
			M00450	Two-component regulatory system	BaeS-BaeR (envelope stress response) two-component regulatory system	Unknown Burkholderiaceae
			M00471	Two-component regulatory system	NarX-NarL (nitrate respiration) two-component regulatory system	Unknown Burkholderiaceae
